# Supplementary material for: Descriptive Analysis of First-Line Non-Small Cell Lung Cancer Treatment with Pembrolizumab in Tumors Expressing PD-L1 ≥ 50% in Patients Treated in Quebec’s University Teaching Hospitals (DALP-First Study)
Source: Curr Oncol. 2023 Mar 11;30(3):3251–62. doi: 10.3390/curroncol30030247 (PMC10047395; doi:10.3390/curroncol30030247)
Supplement: Supplementary file 1 [file curroncol-30-00247-s001.zip]

Archive with 1 entries (1 files):
- curroncol-2225759-supplementary.pdf
